# Supplementary material for: Neoadjuvant Chemoradiotherapy for Locally Advanced Rectal Cancer Using Infusional Gemcitabine: Immune Cell Infiltration Analysis and Updated Survival
Source: Cancers (Basel). 2025 Dec 12;17(24):3963. doi: 10.3390/cancers17243963 (PMC12730363; doi:10.3390/cancers17243963)
Supplement: Supplementary file 1 [file cancers-17-03963-s001.zip]

Archive with 1 entries (1 files):
- cancers-3976266-supplementary.pdf
